# Supplementary material for: Determining significance of pairwise co-occurrences of events in bursty sequences
Source: BMC Bioinformatics. 2008 Aug 8;9:336. doi: 10.1186/1471-2105-9-336 (PMC2547115; doi:10.1186/1471-2105-9-336)
Supplement: Additional file 1 — Significant pairs. Significant pairs according to the FL and FL(r) null models and C score in 10 Mbp regions from chromosome 1–10, with window length w = 300, minimum distance d = 20, and empirical p-value p ≤ 0.001. Each row contains the following 5 columns: chromosome, TF 1 (e.g., 45 corresponds to Jaspar matrix MA0045), TF 2, C score, 0 if the pair (TF 1, TF 2) is significant according to FL, or 1 if it is significant according to FL(r). The matrix names are available from the Jaspar database download page: [file 1471-2105-9-336-S1.txt]

1	45	45	1138	0
1	42	45	550	0
1	41	45	547	0
1	73	73	335	0
1	15	15	244	0
1	45	88	180	0
1	29	45	129	0
1	39	39	127	0
1	55	55	88	0
1	42	88	86	0
1	41	88	83	0
1	41	137	81	0
1	73	116	72	0
1	73	79	66	0
1	68	73	65	0
1	73	112	65	0
1	3	3	54	0
1	73	123	54	0
1	3	73	52	0
1	15	49	50	0
1	29	29	48	0
1	60	60	43	0
1	3	123	41	0
1	73	118	40	0
1	29	39	39	0
1	39	51	38	0
1	61	73	38	0
1	123	123	37	0
1	57	57	32	0
1	48	73	29	0
1	55	77	25	0
1	3	79	25	0
1	39	52	24	0
1	115	115	24	0
1	15	52	21	0
1	3	138	21	0
1	3	105	20	0
1	15	126	20	0
1	79	112	17	0
1	16	39	16	0
1	78	78	16	0
1	7	115	16	0
1	68	126	16	0
1	82	135	16	0
1	2	47	15	0
1	55	123	14	0
1	69	136	14	0
1	48	112	13	0
1	79	123	13	0
1	112	123	13	0
1	82	134	13	0
1	23	116	12	0
1	14	55	11	0
1	82	120	11	0
1	1	40	10	0
1	48	123	10	0
1	105	123	9	0
1	14	57	7	0
1	17	122	7	0
1	3	14	6	0
1	14	123	6	0
1	12	69	5	0
1	13	54	4	0
1	14	77	4	0
1	25	135	4	0
1	28	66	2	0
1	42	45	550	1
1	41	45	547	1
1	45	88	180	1
1	29	45	129	1
1	45	49	110	1
1	42	88	86	1
1	41	88	83	1
1	41	137	81	1
1	73	116	72	1
1	73	79	66	1
1	68	73	65	1
1	73	123	54	1
1	3	73	52	1
1	15	49	50	1
1	3	123	41	1
1	39	51	38	1
1	61	73	38	1
1	55	77	25	1
1	3	79	25	1
1	10	82	25	1
1	39	52	24	1
1	3	138	21	1
1	3	105	20	1
1	79	112	17	1
1	7	115	16	1
1	2	47	15	1
1	69	136	14	1
1	79	123	13	1
1	112	123	13	1
1	23	116	12	1
1	14	55	11	1
1	82	120	11	1
1	1	40	10	1
1	48	123	10	1
1	14	57	7	1
1	17	122	7	1
1	14	123	6	1
1	12	69	5	1
1	13	54	4	1
1	14	77	4	1
1	28	90	4	1
2	73	73	554	0
2	45	119	369	0
2	15	15	332	0
2	73	79	317	0
2	42	45	259	0
2	41	45	254	0
2	123	123	100	0
2	42	119	99	0
2	60	60	97	0
2	73	136	97	0
2	41	119	95	0
2	3	3	76	0
2	49	73	68	0
2	19	45	67	0
2	3	123	59	0
2	45	69	53	0
2	3	55	51	0
2	73	123	50	0
2	3	79	49	0
2	15	49	44	0
2	55	116	40	0
2	22	119	40	0
2	115	115	26	0
2	48	79	25	0
2	48	123	25	0
2	55	123	22	0
2	16	123	19	0
2	7	115	15	0
2	79	123	15	0
2	57	123	14	0
2	16	18	9	0
2	76	138	7	0
2	45	119	369	1
2	73	79	317	1
2	42	45	259	1
2	41	45	254	1
2	42	119	99	1
2	41	119	95	1
2	22	45	74	1
2	49	73	68	1
2	19	45	67	1
2	3	123	59	1
2	88	119	57	1
2	45	69	53	1
2	3	55	51	1
2	3	79	49	1
2	15	49	44	1
2	55	116	40	1
2	22	119	40	1
2	3	57	26	1
2	48	79	25	1
2	48	123	25	1
2	79	112	20	1
2	16	123	19	1
2	7	115	15	1
2	49	52	14	1
2	3	97	14	1
2	19	82	13	1
2	111	114	13	1
2	108	137	12	1
2	17	114	11	1
2	23	29	10	1
2	16	18	9	1
2	17	78	9	1
2	83	90	9	1
2	78	115	9	1
2	14	19	8	1
2	44	69	8	1
2	76	138	7	1
2	29	122	6	1
2	74	126	5	1
2	46	136	5	1
2	61	100	4	1
3	45	45	488	0
3	45	119	306	0
3	42	45	269	0
3	41	45	266	0
3	15	15	257	0
3	73	73	240	0
3	3	3	111	0
3	3	73	108	0
3	60	60	107	0
3	39	39	82	0
3	45	112	81	0
3	42	119	75	0
3	123	123	75	0
3	3	55	73	0
3	3	123	72	0
3	41	119	71	0
3	73	106	61	0
3	42	88	60	0
3	49	73	59	0
3	45	69	55	0
3	41	88	51	0
3	3	138	51	0
3	19	45	50	0
3	88	119	50	0
3	3	116	49	0
3	3	79	48	0
3	73	123	48	0
3	57	73	47	0
3	16	73	43	0
3	22	119	33	0
3	79	123	29	0
3	15	49	28	0
3	48	55	28	0
3	79	138	28	0
3	57	68	26	0
3	123	138	26	0
3	3	48	25	0
3	16	16	24	0
3	48	138	24	0
3	48	123	23	0
3	55	123	23	0
3	51	51	20	0
3	55	118	20	0
3	16	123	19	0
3	3	14	17	0
3	3	97	16	0
3	115	115	16	0
3	116	123	16	0
3	7	73	15	0
3	61	107	15	0
3	68	122	14	0
3	49	106	12	0
3	17	78	11	0
3	66	107	11	0
3	57	123	11	0
3	69	111	10	0
3	14	55	9	0
3	16	97	9	0
3	7	115	9	0
3	7	121	9	0
3	14	123	6	0
3	44	69	5	0
3	97	123	5	0
3	34	55	4	0
3	1	15	3	0
3	5	70	2	0
3	24	123	1	0
3	45	119	306	1
3	42	45	269	1
3	41	45	266	1
3	3	73	108	1
3	45	137	88	1
3	45	82	87	1
3	42	119	75	1
3	3	55	73	1
3	3	123	72	1
3	41	119	71	1
3	73	106	61	1
3	42	88	60	1
3	49	73	59	1
3	45	69	55	1
3	41	88	51	1
3	3	138	51	1
3	19	45	50	1
3	88	119	50	1
3	3	116	49	1
3	3	79	48	1
3	22	119	33	1
3	79	123	29	1
3	48	55	28	1
3	57	68	26	1
3	123	138	26	1
3	49	68	25	1
3	48	138	24	1
3	48	123	23	1
3	19	119	21	1
3	16	123	19	1
3	61	107	15	1
3	50	51	14	1
3	49	52	13	1
3	17	78	11	1
3	66	107	11	1
3	30	47	10	1
3	69	111	10	1
3	47	136	10	1
3	16	97	9	1
3	7	115	9	1
3	7	121	9	1
3	47	72	8	1
3	10	74	7	1
3	44	69	5	1
3	58	79	5	1
3	78	102	5	1
3	34	52	3	1
4	15	15	455	0
4	73	73	421	0
4	45	119	325	0
4	42	45	263	0
4	41	45	260	0
4	45	79	170	0
4	3	3	107	0
4	3	73	103	0
4	73	123	103	0
4	79	119	102	0
4	3	123	97	0
4	41	119	92	0
4	123	123	82	0
4	60	60	76	0
4	3	55	70	0
4	88	119	68	0
4	19	45	65	0
4	79	79	65	0
4	3	79	63	0
4	3	138	54	0
4	55	116	51	0
4	3	48	50	0
4	3	112	48	0
4	22	119	47	0
4	3	16	46	0
4	79	112	42	0
4	15	83	40	0
4	3	57	38	0
4	45	69	38	0
4	3	116	38	0
4	55	123	38	0
4	48	123	37	0
4	22	88	33	0
4	55	107	33	0
4	112	123	27	0
4	17	78	23	0
4	78	114	22	0
4	57	123	22	0
4	16	123	21	0
4	79	123	21	0
4	88	105	20	0
4	78	115	19	0
4	16	118	18	0
4	60	123	18	0
4	14	55	16	0
4	117	119	14	0
4	105	128	13	0
4	3	117	12	0
4	111	118	12	0
4	61	128	12	0
4	7	115	11	0
4	22	128	11	0
4	116	117	10	0
4	69	111	9	0
4	118	126	9	0
4	24	73	5	0
4	117	117	5	0
4	117	123	4	0
4	123	131	4	0
4	122	135	4	0
4	61	131	3	0
4	27	135	3	0
4	46	135	3	0
4	13	135	2	0
4	45	119	325	1
4	42	45	263	1
4	41	45	260	1
4	45	79	170	1
4	45	112	121	1
4	73	123	103	1
4	45	48	102	1
4	79	119	102	1
4	3	123	97	1
4	42	119	95	1
4	41	119	92	1
4	45	137	83	1
4	3	55	70	1
4	88	119	68	1
4	19	45	65	1
4	3	138	54	1
4	3	48	50	1
4	112	138	48	1
4	22	119	47	1
4	3	16	46	1
4	15	83	40	1
4	45	69	38	1
4	48	123	37	1
4	61	88	36	1
4	22	88	33	1
4	112	123	27	1
4	17	78	23	1
4	78	114	22	1
4	57	123	22	1
4	57	137	22	1
4	16	116	21	1
4	16	123	21	1
4	91	137	20	1
4	17	114	19	1
4	78	115	19	1
4	16	118	18	1
4	60	123	18	1
4	117	119	14	1
4	88	120	14	1
4	105	128	13	1
4	111	118	12	1
4	9	50	11	1
4	58	112	11	1
4	7	115	11	1
4	77	118	11	1
4	22	128	11	1
4	2	40	9	1
4	69	111	9	1
4	118	126	9	1
4	10	110	8	1
4	51	109	7	1
4	43	65	6	1
4	44	69	5	1
5	45	45	503	0
5	73	73	362	0
5	45	119	314	0
5	15	15	299	0
5	41	45	247	0
5	42	45	246	0
5	123	123	96	0
5	60	60	81	0
5	49	73	76	0
5	3	3	62	0
5	73	123	62	0
5	45	69	58	0
5	19	45	53	0
5	3	123	46	0
5	88	119	41	0
5	3	79	40	0
5	22	119	39	0
5	105	119	38	0
5	3	55	36	0
5	3	138	35	0
5	55	79	32	0
5	3	116	31	0
5	16	123	26	0
5	61	123	26	0
5	79	138	26	0
5	123	138	25	0
5	60	116	23	0
5	15	70	22	0
5	55	123	22	0
5	3	48	21	0
5	16	48	19	0
5	79	112	19	0
5	115	115	18	0
5	3	90	17	0
5	49	106	17	0
5	48	123	16	0
5	3	14	15	0
5	19	42	15	0
5	17	78	15	0
5	105	111	15	0
5	49	123	15	0
5	7	115	13	0
5	3	121	12	0
5	16	18	11	0
5	14	19	11	0
5	74	123	11	0
5	116	123	11	0
5	69	111	10	0
5	7	121	10	0
5	79	123	10	0
5	3	18	9	0
5	18	138	8	0
5	44	69	6	0
5	79	121	6	0
5	18	123	6	0
5	121	123	5	0
5	59	121	4	0
5	28	123	4	0
5	62	123	3	0
5	24	62	2	0
5	24	121	2	0
5	24	123	2	0
5	27	123	2	0
5	109	135	1	0
5	45	119	314	1
5	41	45	247	1
5	42	45	246	1
5	45	79	85	1
5	49	73	76	1
5	22	45	60	1
5	45	69	58	1
5	19	45	53	1
5	3	123	46	1
5	88	119	41	1
5	3	79	40	1
5	22	119	39	1
5	105	119	38	1
5	3	55	36	1
5	55	79	32	1
5	3	116	31	1
5	15	49	29	1
5	16	123	26	1
5	61	123	26	1
5	79	138	26	1
5	49	68	24	1
5	60	116	23	1
5	112	116	20	1
5	16	48	19	1
5	79	112	19	1
5	3	90	17	1
5	49	106	17	1
5	48	123	16	1
5	3	14	15	1
5	17	78	15	1
5	49	123	15	1
5	7	115	13	1
5	82	127	13	1
5	7	16	12	1
5	78	115	12	1
5	3	121	12	1
5	16	18	11	1
5	14	19	11	1
5	85	114	11	1
5	74	123	11	1
5	69	111	10	1
5	7	121	10	1
5	66	72	8	1
5	17	122	8	1
5	44	69	6	1
5	79	121	6	1
5	28	123	4	1
5	116	131	3	1
5	24	62	2	1
5	24	76	2	1
5	24	121	2	1
6	45	45	1125	0
6	41	45	542	0
6	42	45	500	0
6	73	73	326	0
6	15	15	312	0
6	60	60	153	0
6	29	45	128	0
6	73	138	100	0
6	73	116	89	0
6	57	73	84	0
6	45	135	78	0
6	73	79	76	0
6	39	39	75	0
6	41	137	74	0
6	57	57	67	0
6	16	73	61	0
6	55	55	58	0
6	55	138	53	0
6	45	134	51	0
6	19	45	50	0
6	3	73	49	0
6	39	51	42	0
6	73	123	42	0
6	55	116	40	0
6	73	118	36	0
6	15	77	34	0
6	115	115	34	0
6	55	112	30	0
6	3	123	29	0
6	47	47	28	0
6	3	55	25	0
6	15	78	24	0
6	79	79	23	0
6	7	115	23	0
6	65	65	22	0
6	65	114	21	0
6	3	116	21	0
6	3	138	21	0
6	123	123	20	0
6	105	116	19	0
6	61	114	18	0
6	3	3	17	0
6	17	65	17	0
6	116	123	17	0
6	15	44	16	0
6	3	79	14	0
6	48	116	14	0
6	49	52	13	0
6	29	60	13	0
6	29	111	13	0
6	47	113	13	0
6	38	40	12	0
6	18	73	10	0
6	3	97	10	0
6	12	50	9	0
6	61	105	9	0
6	2	9	8	0
6	3	14	8	0
6	72	72	8	0
6	79	123	8	0
6	3	18	7	0
6	47	102	7	0
6	106	134	5	0
6	28	62	3	0
6	43	76	2	0
6	12	134	2	0
6	12	135	2	0
6	41	45	542	1
6	42	45	500	1
6	45	88	167	1
6	45	82	164	1
6	29	45	128	1
6	73	138	100	1
6	73	116	89	1
6	57	73	84	1
6	45	135	78	1
6	73	79	76	1
6	10	45	71	1
6	16	73	61	1
6	55	138	53	1
6	45	134	51	1
6	19	45	50	1
6	3	73	49	1
6	55	57	43	1
6	39	51	42	1
6	73	123	42	1
6	55	116	40	1
6	73	118	36	1
6	15	77	34	1
6	55	112	30	1
6	3	123	29	1
6	3	55	25	1
6	7	115	23	1
6	65	114	21	1
6	3	116	21	1
6	3	138	21	1
6	16	112	18	1
6	61	114	18	1
6	17	65	17	1
6	116	123	17	1
6	3	79	14	1
6	48	116	14	1
6	40	47	13	1
6	49	52	13	1
6	29	60	13	1
6	29	111	13	1
6	47	113	13	1
6	38	40	12	1
6	60	61	12	1
6	107	114	12	1
6	82	91	11	1
6	2	10	10	1
6	3	97	10	1
6	12	50	9	1
6	2	9	8	1
6	5	10	8	1
6	79	123	8	1
6	3	18	7	1
6	14	57	7	1
6	47	102	7	1
6	28	123	5	1
6	60	62	4	1
6	44	69	4	1
6	13	84	4	1
6	27	110	4	1
6	28	62	3	1
7	15	15	287	0
7	73	73	244	0
7	42	45	217	0
7	41	45	212	0
7	123	123	105	0
7	60	60	104	0
7	3	3	89	0
7	3	123	81	0
7	68	73	68	0
7	55	55	65	0
7	45	69	64	0
7	49	73	64	0
7	3	55	60	0
7	73	118	56	0
7	19	45	44	0
7	3	112	43	0
7	55	123	43	0
7	73	123	43	0
7	3	79	42	0
7	3	116	42	0
7	16	123	41	0
7	3	16	32	0
7	79	112	29	0
7	3	105	27	0
7	16	48	26	0
7	3	48	22	0
7	15	52	22	0
7	55	60	22	0
7	79	116	21	0
7	61	123	21	0
7	3	14	19	0
7	48	123	19	0
7	79	123	19	0
7	7	121	18	0
7	105	123	18	0
7	106	119	17	0
7	74	123	17	0
7	23	107	16	0
7	69	111	16	0
7	112	123	16	0
7	116	123	16	0
7	90	116	15	0
7	65	123	15	0
7	17	78	14	0
7	3	97	13	0
7	101	107	13	0
7	105	128	13	0
7	60	97	12	0
7	14	123	10	0
7	39	76	7	0
7	97	123	7	0
7	44	69	6	0
7	101	123	6	0
7	10	24	3	0
7	28	123	2	0
7	42	45	217	1
7	41	45	212	1
7	45	88	106	1
7	3	123	81	1
7	68	73	68	1
7	45	69	64	1
7	49	73	64	1
7	3	55	60	1
7	19	45	44	1
7	3	112	43	1
7	55	123	43	1
7	3	116	42	1
7	16	123	41	1
7	79	112	29	1
7	3	105	27	1
7	16	48	26	1
7	15	52	22	1
7	61	123	21	1
7	3	14	19	1
7	48	123	19	1
7	7	121	18	1
7	74	123	17	1
7	23	107	16	1
7	69	111	16	1
7	88	111	16	1
7	90	116	15	1
7	65	123	15	1
7	78	137	15	1
7	17	78	14	1
7	40	51	13	1
7	101	107	13	1
7	105	128	13	1
7	50	51	12	1
7	14	123	10	1
7	108	137	9	1
7	44	69	6	1
7	101	110	6	1
8	45	119	375	0
8	15	15	369	0
8	73	73	287	0
8	42	45	249	0
8	41	45	244	0
8	123	123	119	0
8	73	79	101	0
8	22	45	87	0
8	3	3	83	0
8	39	39	80	0
8	3	123	70	0
8	60	60	67	0
8	3	55	62	0
8	19	45	61	0
8	49	73	60	0
8	88	119	59	0
8	55	55	53	0
8	73	123	51	0
8	15	49	50	0
8	3	79	50	0
8	22	119	41	0
8	39	57	40	0
8	45	69	40	0
8	73	118	40	0
8	105	119	39	0
8	3	48	36	0
8	55	79	36	0
8	79	79	36	0
8	47	47	33	0
8	55	123	33	0
8	3	112	32	0
8	3	116	30	0
8	79	123	30	0
8	16	123	28	0
8	116	116	26	0
8	73	122	24	0
8	48	79	22	0
8	123	138	22	0
8	3	23	21	0
8	15	70	21	0
8	116	123	19	0
8	48	123	17	0
8	73	76	16	0
8	61	123	16	0
8	49	106	15	0
8	105	123	15	0
8	3	14	13	0
8	71	73	13	0
8	66	114	13	0
8	19	79	12	0
8	60	101	12	0
8	14	55	9	0
8	28	73	9	0
8	7	115	9	0
8	60	123	9	0
8	14	123	8	0
8	3	34	6	0
8	7	121	6	0
8	114	121	6	0
8	18	123	4	0
8	97	123	4	0
8	84	135	2	0
8	45	119	375	1
8	42	45	249	1
8	41	45	244	1
8	73	79	101	1
8	22	45	87	1
8	3	123	70	1
8	3	55	62	1
8	19	45	61	1
8	49	73	60	1
8	88	119	59	1
8	15	49	50	1
8	3	79	50	1
8	22	119	41	1
8	39	57	40	1
8	45	69	40	1
8	3	48	36	1
8	55	123	33	1
8	79	123	30	1
8	79	88	29	1
8	16	123	28	1
8	116	123	19	1
8	48	123	17	1
8	73	76	16	1
8	61	123	16	1
8	60	101	12	1
8	7	115	9	1
8	58	82	6	1
8	7	121	6	1
8	114	121	6	1
8	46	83	3	1
9	45	45	962	0
9	45	119	458	0
9	42	45	417	0
9	41	45	358	0
9	73	73	301	0
9	15	15	287	0
9	3	3	173	0
9	45	137	173	0
9	42	119	170	0
9	3	73	131	0
9	73	79	130	0
9	123	123	125	0
9	41	119	118	0
9	22	45	110	0
9	55	73	110	0
9	3	123	107	0
9	60	60	100	0
9	41	137	95	0
9	73	116	91	0
9	19	45	82	0
9	73	112	82	0
9	42	88	80	0
9	42	82	79	0
9	3	55	76	0
9	55	55	76	0
9	57	73	74	0
9	3	79	70	0
9	73	123	69	0
9	41	88	66	0
9	49	73	61	0
9	39	39	59	0
9	119	138	59	0
9	88	119	58	0
9	3	138	58	0
9	55	138	58	0
9	57	57	56	0
9	3	116	55	0
9	3	112	53	0
9	79	79	51	0
9	45	69	46	0
9	15	49	43	0
9	22	119	41	0
9	55	116	39	0
9	3	48	38	0
9	3	16	37	0
9	79	116	37	0
9	55	123	35	0
9	116	138	34	0
9	55	114	33	0
9	65	73	32	0
9	79	123	32	0
9	3	14	30	0
9	48	123	29	0
9	3	101	28	0
9	105	112	27	0
9	112	123	26	0
9	39	52	25	0
9	16	30	24	0
9	16	123	23	0
9	116	123	22	0
9	15	52	21	0
9	15	70	21	0
9	25	41	20	0
9	19	49	20	0
9	48	61	19	0
9	3	97	18	0
9	7	121	18	0
9	105	123	18	0
9	69	111	16	0
9	16	118	16	0
9	16	48	15	0
9	14	79	15	0
9	60	123	15	0
9	61	123	15	0
9	2	15	14	0
9	30	68	14	0
9	23	92	14	0
9	55	97	14	0
9	73	100	14	0
9	57	123	14	0
9	17	55	13	0
9	48	101	13	0
9	65	123	13	0
9	17	78	12	0
9	59	79	11	0
9	51	83	11	0
9	7	115	11	0
9	118	123	11	0
9	27	42	10	0
9	57	128	10	0
9	3	121	9	0
9	30	74	8	0
9	85	113	8	0
9	14	23	7	0
9	29	60	7	0
9	13	77	7	0
9	23	105	7	0
9	14	123	7	0
9	14	105	6	0
9	62	116	6	0
9	97	123	5	0
9	100	123	5	0
9	46	135	5	0
9	121	123	4	0
9	24	48	2	0
9	24	123	2	0
9	45	119	458	1
9	42	45	417	1
9	41	45	358	1
9	45	137	173	1
9	42	119	170	1
9	3	73	131	1
9	73	79	130	1
9	41	119	118	1
9	22	45	110	1
9	3	123	107	1
9	41	137	95	1
9	19	45	82	1
9	3	55	76	1
9	3	79	70	1
9	49	73	61	1
9	88	119	58	1
9	3	116	55	1
9	3	112	53	1
9	45	69	46	1
9	22	119	41	1
9	3	48	38	1
9	79	116	37	1
9	79	123	32	1
9	3	14	30	1
9	48	123	29	1
9	3	101	28	1
9	105	112	27	1
9	112	123	26	1
9	16	30	24	1
9	16	123	23	1
9	25	41	20	1
9	19	49	20	1
9	48	61	19	1
9	65	137	19	1
9	7	121	18	1
9	69	111	16	1
9	16	118	16	1
9	14	79	15	1
9	91	114	15	1
9	60	123	15	1
9	30	82	14	1
9	23	92	14	1
9	85	114	14	1
9	17	78	12	1
9	78	115	12	1
9	51	83	11	1
9	23	101	11	1
9	7	115	11	1
9	30	74	8	1
9	85	113	8	1
9	14	23	7	1
9	13	40	7	1
9	29	60	7	1
9	13	77	7	1
9	45	131	7	1
9	62	116	6	1
9	46	135	5	1
9	44	69	4	1
10	45	119	367	0
10	42	45	302	0
10	15	15	292	0
10	41	45	287	0
10	45	88	155	0
10	39	39	151	0
10	123	123	150	0
10	3	3	90	0
10	42	119	85	0
10	73	79	84	0
10	3	123	81	0
10	60	60	77	0
10	3	73	75	0
10	73	123	75	0
10	49	73	69	0
10	19	45	67	0
10	88	119	66	0
10	45	69	62	0
10	22	119	47	0
10	39	57	46	0
10	3	79	44	0
10	39	79	44	0
10	73	118	40	0
10	79	79	38	0
10	60	73	35	0
10	39	51	34	0
10	3	55	34	0
10	105	123	31	0
10	112	138	29	0
10	49	68	26	0
10	3	116	26	0
10	79	123	25	0
10	123	138	25	0
10	79	105	23	0
10	135	135	21	0
10	19	41	20	0
10	19	42	20	0
10	61	116	20	0
10	55	123	20	0
10	48	79	19	0
10	16	123	19	0
10	3	14	18	0
10	3	7	17	0
10	16	48	17	0
10	3	101	17	0
10	49	106	15	0
10	61	107	15	0
10	48	123	15	0
10	57	77	14	0
10	69	111	14	0
10	116	123	14	0
10	61	101	13	0
10	7	121	12	0
10	73	100	11	0
10	107	116	11	0
10	17	122	11	0
10	90	111	10	0
10	17	115	10	0
10	14	123	10	0
10	60	123	10	0
10	118	123	10	0
10	23	101	9	0
10	16	18	8	0
10	101	116	8	0
10	14	48	7	0
10	40	74	7	0
10	1	15	6	0
10	5	25	6	0
10	23	59	6	0
10	49	76	5	0
10	62	105	4	0
10	24	39	3	0
10	62	106	3	0
10	100	123	3	0
10	45	119	367	1
10	42	45	302	1
10	41	45	287	1
10	45	88	155	1
10	73	79	84	1
10	3	123	81	1
10	73	123	75	1
10	49	73	69	1
10	19	45	67	1
10	88	119	66	1
10	45	69	62	1
10	22	119	47	1
10	3	79	44	1
10	39	51	34	1
10	105	123	31	1
10	49	68	26	1
10	79	123	25	1
10	19	41	20	1
10	19	42	20	1
10	61	116	20	1
10	16	123	19	1
10	3	14	18	1
10	3	7	17	1
10	16	48	17	1
10	49	106	15	1
10	61	107	15	1
10	57	77	14	1
10	69	111	14	1
10	61	101	13	1
10	111	114	13	1
10	7	121	12	1
10	47	127	12	1
10	107	116	11	1
10	17	122	11	1
10	90	111	10	1
10	17	115	10	1
10	14	123	10	1
10	2	47	9	1
10	16	18	8	1
10	14	48	7	1
10	7	14	6	1
10	30	44	5	1
10	49	76	5	1
10	43	49	4	1
10	62	105	4	1
