# Supplementary material for: Determining significance of pairwise co-occurrences of events in bursty sequences
Source: BMC Bioinformatics. 2008 Aug 8;9:336. doi: 10.1186/1471-2105-9-336 (PMC2547115; doi:10.1186/1471-2105-9-336)
Supplement: Additional file 2 — Full names of TFs in Table 5. The full names of transcription factors appearing in Table 5. [file 1471-2105-9-336-S2.txt]

ABI4		Abscisic acid-insensitive protein 4
dl_1		Delta-like 1
ESR1		Estrogen receptor 1
Evi1		Ecotropic viral integration site 1
Foxd3		Forkhead box D3
FOXI1		Forkhead box I1
hb		Hunchback
HMG-IY		High-mobility group protein isoforms I and Y
NHLH1		Nescient helix loop helix 1
REST		RE1-silencing transcription factor
RREB1		Ras responsive element binding protein 1
SP1		Specificity protein 1
SQUA		Squamosa
Staf		Selenocysteine tRNA activating factor
STAT1		Signal transducer and activator of transcription 1
TFAP2A		Transcription factor activating enhancer binding protein 2 alpha
TLX1-NFIC	T-cell leukemia homeobox 1 - Nuclear factor I/C
